# Supplementary material for: Targeted Lipidomics for Characterization of PUFAs and Eicosanoids in Extracellular Vesicles
Source: Nutrients. 2022 Mar 22;14(7):1319. doi: 10.3390/nu14071319 (PMC9000901; doi:10.3390/nu14071319)
Supplement: Supplementary file 1 [file nutrients-14-01319-s001.zip]

Archive with 1 entries (1 files):
- nutrients-1632846-supplementary.pdf
